# Supplementary material for: Evaluation of Risk Prediction Models to Identify Cancer Therapeutics Related Cardiac Dysfunction in Women with HER2+ Breast Cancer
Source: J Clin Med. 2022 Feb 5;11(3):847. doi: 10.3390/jcm11030847 (PMC8836544; doi:10.3390/jcm11030847)
Supplement: Supplementary file 1 [file jcm-11-00847-s001.zip]

Archive with 1 entries (1 files):
- jcm-1558502-supplementary.pdf
